# Supplementary material for: Association of self-esteem, personality, stress and gender with performance of a resuscitation team: A simulation-based study
Source: PLoS One. 2020 May 14;15(5):e0233155. doi: 10.1371/journal.pone.0233155 (PMC7224528; doi:10.1371/journal.pone.0233155)
Supplement: S1 Data — (XLS) [file pone.0233155.s001.xls]

## Sheet: Sheet1
Group	group_number	gender	ECG_alterations	selfesteem_individuum	Selfesteem_group_mean	BigFive_neuroticism_mean	BigFive_extraversion_mean	BigFive_openness to experience_mean	BigFive_agreeableness_mean	BigFive_conscientiousness_mean	Motivation_group_mean	stressoverload	stressoverload_group_mean	first meaningful measure	hands-on time	group size	leadership designation	Perceived stress	mean heart rate	mean SDNN	mean RMSSD
B	1	1	1	26	24.1667	3.05556	4.16667	4.33333	4.25	4.33333	8	5	6.08333	64	101	6	0	4	111	118.65	128.017
B	1	1	0	21	24.1667	3.05556	4.16667	4.33333	4.25	4.33333	8	6	6.08333	64	101	6	0	5	83	118.65	128.017
B	1	1	0	17	24.1667	3.05556	4.16667	4.33333	4.25	4.33333	8	3.5	6.08333	64	101	6	0	3	66	118.65	128.017
B	1	0	0	24	24.1667	3.05556	4.16667	4.33333	4.25	4.33333	8	7	6.08333	64	101	6	0	7	84	118.65	128.017
B	1	0	0	29	24.1667	3.05556	4.16667	4.33333	4.25	4.33333	8	9.5	6.08333	64	101	6	0	9	98	118.65	128.017
B	1	0	0	28	24.1667	3.05556	4.16667	4.33333	4.25	4.33333	8	5.5	6.08333	64	101	6	1	4	95	118.65	128.017
C	2	1	0	17	24.1667	2.83333	4.30556	4.52778	4.63889	4.5	7.5	7.5	5.75	43	134	6	0	7	125	108.04	62.48
C	2	1	0	22	24.1667	2.83333	4.30556	4.52778	4.63889	4.5	7.5	2	5.75	43	134	6	0	1	89	108.04	62.48
C	2	1	0	26	24.1667	2.83333	4.30556	4.52778	4.63889	4.5	7.5	5	5.75	43	134	6	0	3	85	108.04	62.48
C	2	0	0	28	24.1667	2.83333	4.30556	4.52778	4.63889	4.5	7.5	6.5	5.75	43	134	6	0	6	87	108.04	62.48
C	2	0	0	22	24.1667	2.83333	4.30556	4.52778	4.63889	4.5	7.5	5.5	5.75	43	134	6	0	5	118	108.04	62.48
C	2	0	0	30	24.1667	2.83333	4.30556	4.52778	4.63889	4.5	7.5	8	5.75	43	134	6	0	8		108.04	62.48
D	3	1	1	20	18.3333	3.11111	4.27778	4.27778	4.58333	3.86111	7.5	8	5.58333	82	37	6	0	8	87	69.8167	56.3
D	3	1	1	8	18.3333	3.11111	4.27778	4.27778	4.58333	3.86111	7.5	4	5.58333	82	37	6	0	4	89	69.8167	56.3
D	3	1	1	24	18.3333	3.11111	4.27778	4.27778	4.58333	3.86111	7.5	6.5	5.58333	82	37	6	0	6	82	69.8167	56.3
D	3	1	0	16	18.3333	3.11111	4.27778	4.27778	4.58333	3.86111	7.5	5	5.58333	82	37	6	0	5	81	69.8167	56.3
D	3	0	0	21	18.3333	3.11111	4.27778	4.27778	4.58333	3.86111	7.5	3	5.58333	82	37	6	0	1	90	69.8167	56.3
D	3	0	1	21	18.3333	3.11111	4.27778	4.27778	4.58333	3.86111	7.5	7	5.58333	82	37	6	0	7	95	69.8167	56.3
E	4	1	0	24	24.5	2.47222	3.83333	3.91667	4.77778	4.58333	8.66667	7	7.16667	57	104	6	1	5	77	79.18	28.52
E	4	1	1	20	24.5	2.47222	3.83333	3.91667	4.77778	4.58333	8.66667	8	7.16667	57	104	6	0	7	84	79.18	28.52
E	4	0	0	26	24.5	2.47222	3.83333	3.91667	4.77778	4.58333	8.66667	5.5	7.16667	57	104	6	0	6	86	79.18	28.52
E	4	0	1	23	24.5	2.47222	3.83333	3.91667	4.77778	4.58333	8.66667	7	7.16667	57	104	6	0	6	97	79.18	28.52
E	4	0	0	28	24.5	2.47222	3.83333	3.91667	4.77778	4.58333	8.66667	8.5	7.16667	57	104	6	0	9		79.18	28.52
E	4	0	0	26	24.5	2.47222	3.83333	3.91667	4.77778	4.58333	8.66667	7	7.16667	57	104	6	0	6	128	79.18	28.52
F	5	0	0	19	23.3333	2.72222	4.33333	4.22222	4.16667	3.44444	7.66667	7	6.83333	68	72	3	0	5	111	87.0667	37.1
F	5	0	0	23	23.3333	2.72222	4.33333	4.22222	4.16667	3.44444	7.66667	6.5	6.83333	68	72	3	0	7	66	87.0667	37.1
F	5	1	1	28	23.3333	2.72222	4.33333	4.22222	4.16667	3.44444	7.66667	7	6.83333	68	72	3	0	5	92	87.0667	37.1
F	6	1	1	22	24	2.77778	4.55556	3.72222	4.38889	4.33333	10	7.5	7.66667	41	98	3	0	8	69	91.9667	54.1
F	6	1	0	21	24	2.77778	4.55556	3.72222	4.38889	4.33333	10	8	7.66667	41	98	3	0	8	100	91.9667	54.1
F	6	0	0	29	24	2.77778	4.55556	3.72222	4.38889	4.33333	10	7.5	7.66667	41	98	3	0	7	87	91.9667	54.1
G	7	1	1	26	23.6667	2.83333	4.66667	3.88889	4.88889	4.38889	9.33333	6	7.5	78	97	3	0	6	92	95.5667	63.6667
G	7	0	0	27	23.6667	2.83333	4.66667	3.88889	4.88889	4.38889	9.33333	8.5	7.5	78	97	3	1	8	70	95.5667	63.6667
G	7	0	0	18	23.6667	2.83333	4.66667	3.88889	4.88889	4.38889	9.33333	8	7.5	78	97	3	0	8	127	95.5667	63.6667
G	8	1	0	23	27	2	3.94444	4.5	5.44444	4.88889	8.66667	9	9.16667	50	114	3	1	9	96	86.4	33.4
G	8	1	0	28	27	2	3.94444	4.5	5.44444	4.88889	8.66667	8.5	9.16667	50	114	3	0	8	91	86.4	33.4
G	8	0	0	30	27	2	3.94444	4.5	5.44444	4.88889	8.66667	10	9.16667	50	114	3	0	10	76	86.4	33.4
H	9	1	0	23	22.8333	2.44444	3.86111	4.16667	4.16667	4.80556	9	9	7.08333	56	90	6	0	8	85	76.1	37.7167
H	9	1	0	25	22.8333	2.44444	3.86111	4.16667	4.16667	4.80556	9	8.5	7.08333	56	90	6	0	9	125	76.1	37.7167
H	9	1	1	24	22.8333	2.44444	3.86111	4.16667	4.16667	4.80556	9	8	7.08333	56	90	6	0	8	100	76.1	37.7167
H	9	0	1	20	22.8333	2.44444	3.86111	4.16667	4.16667	4.80556	9	5.5	7.08333	56	90	6	0	5	72	76.1	37.7167
H	9	0	0	26	22.8333	2.44444	3.86111	4.16667	4.16667	4.80556	9	8	7.08333	56	90	6	1	8	81	76.1	37.7167
H	9	0	0	19	22.8333	2.44444	3.86111	4.16667	4.16667	4.80556	9	3.5	7.08333	56	90	6	0	7	89	76.1	37.7167
I	10	1	0	27	22	3.16667	4.25	4.22222	4.55556	4.86111	8.5	9	8.5	63	111	6	0	10	81	83.2333	42.5333
I	10	1	0	22	22	3.16667	4.25	4.22222	4.55556	4.86111	8.5	8	8.5	63	111	6	0	7	81	83.2333	42.5333
I	10	1	1	25	22	3.16667	4.25	4.22222	4.55556	4.86111	8.5	8.5	8.5	63	111	6	0	9	117	83.2333	42.5333
I	10	0	0	13	22	3.16667	4.25	4.22222	4.55556	4.86111	8.5	9.5	8.5	63	111	6	0	10	96	83.2333	42.5333
I	10	0	1	18	22	3.16667	4.25	4.22222	4.55556	4.86111	8.5	7.5	8.5	63	111	6	0	7	85	83.2333	42.5333
I	10	0	0	27	22	3.16667	4.25	4.22222	4.55556	4.86111	8.5	8.5	8.5	63	111	6	0	8	63	83.2333	42.5333
J	11	1	1	24	24.3333	2.83333	4.16667	4.94444	4.44444	3.72222	8	7.5	8	55	116	3	0	7	107	92.7667	73.8667
J	11	0	0	25	24.3333	2.83333	4.16667	4.94444	4.44444	3.72222	8	8	8	55	116	3	0	7	95	92.7667	73.8667
J	11	0	0	24	24.3333	2.83333	4.16667	4.94444	4.44444	3.72222	8	8.5	8	55	116	3	0	8	74	92.7667	73.8667
J	12	0	1	26	22.6667	2.88889	3.83333	4.38889	4.83333	4.55556	9.66667	6	7	77	76	3	0	4	86	75.3333	26.4667
J	12	0	0	23	22.6667	2.88889	3.83333	4.38889	4.83333	4.55556	9.66667	7	7	77	76	3	0	7	81	75.3333	26.4667
J	12	0	1	19	22.6667	2.88889	3.83333	4.38889	4.83333	4.55556	9.66667	8	7	77	76	3	0	7	90	75.3333	26.4667
K	13	1	1	26	23.6667	3.05556	4.5	4.02778	4.94444	4.52778	9	7.5	6.5	63	109	6	0	7	100	90.75	49.2667
K	13	1	1	24	23.6667	3.05556	4.5	4.02778	4.94444	4.52778	9	7	6.5	63	109	6	0	7	84	90.75	49.2667
K	13	1	0	19	23.6667	3.05556	4.5	4.02778	4.94444	4.52778	9	8	6.5	63	109	6	0	7	98	90.75	49.2667
K	13	1	1	24	23.6667	3.05556	4.5	4.02778	4.94444	4.52778	9	7.5	6.5	63	109	6	0	6	79	90.75	49.2667
K	13	0	0	23	23.6667	3.05556	4.5	4.02778	4.94444	4.52778	9	3.5	6.5	63	109	6	0	4	125	90.75	49.2667
K	13	0	0	26	23.6667	3.05556	4.5	4.02778	4.94444	4.52778	9	5.5	6.5	63	109	6	1	6	63	90.75	49.2667
L	14	1	1	20	20.3333	3.5	4	4.44444	4.55556	3.94444	8.33333	4.5	6.33333	70	35	3	1	4	105	54.2	29.9
L	14	1	0	14	20.3333	3.5	4	4.44444	4.55556	3.94444	8.33333	7.5	6.33333	70	35	3	0	7	101	54.2	29.9
L	14	0	0	27	20.3333	3.5	4	4.44444	4.55556	3.94444	8.33333	7	6.33333	70	35	3	0	6	97	54.2	29.9
L	15	0	0	23	23	2.72222	4	4.61111	5.11111	4.33333	9	9	8.33333	50	94	3	0	8	117	47.35	18.5
L	15	1	1	21	23	2.72222	4	4.61111	5.11111	4.33333	9	9	8.33333	50	94	3	0	9	96	47.35	18.5
L	15	0	0	25	23	2.72222	4	4.61111	5.11111	4.33333	9	7	8.33333	50	94	3	1	8		47.35	18.5
N	16	1	0	13	21.1667	3.16667	3.80556	4.16667	4.41667	4.47222	6.83333	3	4.41667	80	87	6	0	1	83	76.5333	39.8167
N	16	1	1	17	21.1667	3.16667	3.80556	4.16667	4.41667	4.47222	6.83333	8.5	4.41667	80	87	6	1	8	83	76.5333	39.8167
N	16	1	0	21	21.1667	3.16667	3.80556	4.16667	4.41667	4.47222	6.83333	5	4.41667	80	87	6	0	6	71	76.5333	39.8167
N	16	1	0	19	21.1667	3.16667	3.80556	4.16667	4.41667	4.47222	6.83333	3.5	4.41667	80	87	6	0	2	83	76.5333	39.8167
N	16	0	1	29	21.1667	3.16667	3.80556	4.16667	4.41667	4.47222	6.83333	3.5	4.41667	80	87	6	0	4	74	76.5333	39.8167
N	16	0	0	28	21.1667	3.16667	3.80556	4.16667	4.41667	4.47222	6.83333	3	4.41667	80	87	6	0	5	123	76.5333	39.8167
O	17	1	1	26	22	3.41667	3.86111	3.97222	4.27778	4.72222	7	5.5	5	40	124	6	0	7	99	95.35	57.2833
O	17	1	1	16	22	3.41667	3.86111	3.97222	4.27778	4.72222	7	4	5	40	124	6	0	3	78	95.35	57.2833
O	17	1	1	19	22	3.41667	3.86111	3.97222	4.27778	4.72222	7	5	5	40	124	6	0	6	120	95.35	57.2833
O	17	0	0	17	22	3.41667	3.86111	3.97222	4.27778	4.72222	7	9.5	5	40	124	6	1	9	71	95.35	57.2833
O	17	0	1	26	22	3.41667	3.86111	3.97222	4.27778	4.72222	7	3	5	40	124	6	0	4	116	95.35	57.2833
O	17	0	0	28	22	3.41667	3.86111	3.97222	4.27778	4.72222	7	3	5	40	124	6	0	5	86	95.35	57.2833
P	18	1	1	26	25	2.11111	4.55556	4.27778	3.77778	4.22222	8.66667	8.5	8	55	120	3	0	7	74	79.6667	56.2333
P	18	1	0	23	25	2.11111	4.55556	4.27778	3.77778	4.22222	8.66667	8.5	8	55	120	3	0	8	96	79.6667	56.2333
P	18	1	0	26	25	2.11111	4.55556	4.27778	3.77778	4.22222	8.66667	7	8	55	120	3	0	6	94	79.6667	56.2333
P	19	1	0	25	27	2.55556	4.16667	4.05556	4.38889	4.5	7.66667	5.5	6.5	54	86	3	0	4	96	100.5	49.5667
P	19	0	0	27	27	2.55556	4.16667	4.05556	4.38889	4.5	7.66667	7	6.5	54	86	3	0	6	76	100.5	49.5667
P	19	1	0	29	27	2.55556	4.16667	4.05556	4.38889	4.5	7.66667	7	6.5	54	86	3	0	6	69	100.5	49.5667
Q	20	1	0	26	25.3333	2.47222	4.47222	4.55556	4.55556	4.11111	9	9	6.91667	63	67	6	0	8	109	105.167	48.6
Q	20	1	0	24	25.3333	2.47222	4.47222	4.55556	4.55556	4.11111	9	6.5	6.91667	63	67	6	0	6		105.167	48.6
Q	20	1	0	25	25.3333	2.47222	4.47222	4.55556	4.55556	4.11111	9	7	6.91667	63	67	6	0	7		105.167	48.6
Q	20	0	0	26	25.3333	2.47222	4.47222	4.55556	4.55556	4.11111	9	6	6.91667	63	67	6	0	4		105.167	48.6
Q	20	0	0	25	25.3333	2.47222	4.47222	4.55556	4.55556	4.11111	9	5	6.91667	63	67	6	0	4	76	105.167	48.6
Q	20	0	0	26	25.3333	2.47222	4.47222	4.55556	4.55556	4.11111	9	8	6.91667	63	67	6	0	8	88	105.167	48.6
R	21	1	1	19	22.3333	2.86111	4.11111	4.22222	4.30556	4.5	8.5	4.5	5.75	13	119	6	0	4	94	84.25	41.75
R	21	1	1	24	22.3333	2.86111	4.11111	4.22222	4.30556	4.5	8.5	6	5.75	13	119	6	0	7	143	84.25	41.75
R	21	1	0	23	22.3333	2.86111	4.11111	4.22222	4.30556	4.5	8.5	6	5.75	13	119	6	0	7	95	84.25	41.75
R	21	1	1	19	22.3333	2.86111	4.11111	4.22222	4.30556	4.5	8.5	5	5.75	13	119	6	0	5	82	84.25	41.75
R	21	0	1	23	22.3333	2.86111	4.11111	4.22222	4.30556	4.5	8.5	8	5.75	13	119	6	0	8	85	84.25	41.75
R	21	0	1	26	22.3333	2.86111	4.11111	4.22222	4.30556	4.5	8.5	5	5.75	13	119	6	1	5	137	84.25	41.75
S	22	1	0	25	22.5	2.75	4.27778	4.58333	4.83333	4.08333	8.16667	7	6.41667	98	76	6	0	6		75.8333	38.0333
S	22	1	1	26	22.5	2.75	4.27778	4.58333	4.83333	4.08333	8.16667	6.5	6.41667	98	76	6	0	6	96	75.8333	38.0333
S	22	1	0	17	22.5	2.75	4.27778	4.58333	4.83333	4.08333	8.16667	8.5	6.41667	98	76	6	0	8	96	75.8333	38.0333
S	22	1	0	13	22.5	2.75	4.27778	4.58333	4.83333	4.08333	8.16667	5.5	6.41667	98	76	6	0	6		75.8333	38.0333
S	22	0	0	25	22.5	2.75	4.27778	4.58333	4.83333	4.08333	8.16667	7	6.41667	98	76	6	0	7		75.8333	38.0333
S	22	0	0	29	22.5	2.75	4.27778	4.58333	4.83333	4.08333	8.16667	4	6.41667	98	76	6	0	4	96	75.8333	38.0333
U	23	0	1	28	23.8333	3.22222	4.27778	4.16667	4.94444	4.80556	9	8	8.08333	45	109	6	0	7	106	91.0833	41.6667
U	23	0	0	28	23.8333	3.22222	4.27778	4.16667	4.94444	4.80556	9	9	8.08333	45	109	6	0	9	57	91.0833	41.6667
U	23	0	0	21	23.8333	3.22222	4.27778	4.16667	4.94444	4.80556	9	9	8.08333	45	109	6	0	9	89	91.0833	41.6667
U	23	1	0	26	23.8333	3.22222	4.27778	4.16667	4.94444	4.80556	9	7	8.08333	45	109	6	0	7	98	91.0833	41.6667
U	23	1	0	14	23.8333	3.22222	4.27778	4.16667	4.94444	4.80556	9	6	8.08333	45	109	6	0	6	139	91.0833	41.6667
U	23	1	0	26	23.8333	3.22222	4.27778	4.16667	4.94444	4.80556	9	9.5	8.08333	45	109	6	0	9	81	91.0833	41.6667
